# Supplementary material for: Study on the Mechanism of Mesaconitine-Induced Hepatotoxicity in Rats Based on Metabonomics and Toxicology Network
Source: Toxins (Basel). 2022 Jul 14;14(7):486. doi: 10.3390/toxins14070486 (PMC9322933; doi:10.3390/toxins14070486)
Supplement: Supplementary file 1 [file toxins-14-00486-s001.zip]

Archive with 1 entries (1 files):
- toxins-1786076-supplementary.pdf
